# Supplementary material for: Improvement in Quality-of-Life-Related Outcomes Following Treatment with IncobotulinumtoxinA in Adults with Limb Spasticity: A Pooled Analysis
Source: Toxins (Basel). 2023 Dec 29;16(1):19. doi: 10.3390/toxins16010019 (PMC10821091; doi:10.3390/toxins16010019)
Supplement: Supplementary file 1 [file toxins-16-00019-s001.zip]

Archive with 1 entries (1 files):
- toxins-2683283-supplementary.pdf
